# Supplementary material for: Novel Allergen Discovery through Comprehensive De Novo Transcriptomic Analyses of Five Shrimp Species
Source: Int J Mol Sci. 2020 Dec 22;22(1):32. doi: 10.3390/ijms22010032 (PMC7792927; doi:10.3390/ijms22010032)
Supplement: Supplementary file 1 [file ijms-22-00032-s001.zip]

Archive with 10 entries (10 files):
- Figure1.pptx
- Figure2.pptx
- Figure3.pptx
- Figure4.pptx
- Figure5.pptx
- Figure6.pptx
- Figure7.pptx
- Figure8.pptx
- Table1.docx
- Table2.docx
